# Supplementary material for: Preparation and Characterization of PVDF/PVPylated-TiO2 Composite Membrane with Enhanced Antifouling Performance
Source: Nanomaterials (Basel). 2026 Jan 13;16(2):104. doi: 10.3390/nano16020104 (PMC12844376; doi:10.3390/nano16020104)
Supplement: Supplementary file 1 [file nanomaterials-16-00104-s001.zip]

Archive with 1 entries (1 files):
- nanomaterials-4056413-supplementary.pdf
